# Supplementary material for: Prolactin-Releasing Peptide Differentially Regulates Gene Transcriptomic Profiles in Mouse Bone Marrow-Derived Macrophages
Source: Int J Mol Sci. 2021 Apr 24;22(9):4456. doi: 10.3390/ijms22094456 (PMC8123224; doi:10.3390/ijms22094456)
Supplement: Supplementary file 1 [file ijms-22-04456-s001.zip]

Archive with 4 entries (4 files):
- Supplementary File 1_Table S1 PrRPvsControl_deg_all.pdf
- Supplementary File 2_Figure S1 Information of the FACS and RNA-seq detection_R3.pdf
- Supplementary File 3_Table S2 KEGG pathway analysis kegg.pdf
- Supplementary File 4_Table S3 RMSD-RMSF-Rg.pdf
